# Supplementary material for: A Theranostic Nanocomplex Combining with Magnetic Hyperthermia for Enhanced Accumulation and Efficacy of pH-Triggering Polymeric Cisplatin(IV) Prodrugs
Source: Pharmaceuticals (Basel). 2022 Apr 14;15(4):480. doi: 10.3390/ph15040480 (PMC9025582; doi:10.3390/ph15040480)
Supplement: Supplementary file 1 [file pharmaceuticals-15-00480-s001.zip]

Archive with 1 entries (1 files):
- pharmaceuticals-1620884-supplementary.pdf
